# Supplementary material for: Pain intensity and prognosis of acute pancreatitis in an international, prospective study
Source: Br J Surg. 2025 Aug 19;112(8):znaf155. doi: 10.1093/bjs/znaf155 (PMC12362069; doi:10.1093/bjs/znaf155)
Supplement: znaf155_Supplementary_Data [file znaf155_supplementary_data.zip]

Archive with 2 entries (2 files):
- PAINAP4_STROBE checklist.docx
- Supplementary_material.docx
